# Supplementary material for: Insights on Microplastic Contamination from Municipal and Textile Industry Effluents and Their Removal Using a Cellulose-Based Approach
Source: Polymers (Basel). 2024 Oct 3;16(19):2803. doi: 10.3390/polym16192803 (PMC11478531; doi:10.3390/polym16192803)
Supplement: Supplementary file 1 [file polymers-16-02803-s001.zip]

Archive with 1 entries (1 files):
- polymers-3196241-supplementary.pdf
